# Supplementary material for: A distinct epigenetic profile distinguishes stenotic from non-inflamed fibroblasts in the ileal mucosa of Crohn’s disease patients
Source: PLoS One. 2018 Dec 27;13(12):e0209656. doi: 10.1371/journal.pone.0209656 (PMC6307755; doi:10.1371/journal.pone.0209656)
Supplement: S1 Table — An overview of all the samples included in the methylation and expression studies. Details include the sample, patient, and passage number. Samples that were included in both the methylation and expression study are shown in bold text. (XLSX) [file pone.0209656.s005.xlsx]

## Sheet: Sheet1
Sample	Patient	Passage	Type	Methylation	Expression
1	1	5	NINF	No	Yes
2	2	2	NINF	No	Yes
3	2	3	NINF	Yes	No
4	3	3	Non-CD	Yes	Yes
5	4	3	INF	Yes	No
6	5	4	Non-CD	Yes	No
7	5	5	Non-CD	No	Yes
8	6	4	INF	No	Yes
9	7	2	NINF	Yes	Yes
10	7	3	NINF	Yes	No
11	7	3	INF	Yes	Yes
12	7	1	STEN	No	Yes
13	7	4	NINF	Yes	No
14	8	5	NINF	No	Yes
15	8	3	INF	No	Yes
16	9	3	NINF	Yes	Yes
17	9	4	NINF	Yes	No
18	10	2	Non-CD	No	Yes
19	11	1	NINF	No	Yes
20	11	3	INF	No	Yes
21	11	3	NINF	Yes	No
22	11	3	STEN	Yes	No
23	12	3	STEN	Yes	No
24	12	4	STEN	Yes	Yes
25	13	2	STEN	No	Yes
26	14	2	STEN	No	Yes
27	14	3	STEN	Yes	Yes
28	15	1	Non-CD	Yes	Yes
29	15	2	Non-CD	Yes	Yes
30	15	3	Non-CD	Yes	Yes
