# Supplementary material for: A distinct epigenetic profile distinguishes stenotic from non-inflamed fibroblasts in the ileal mucosa of Crohn’s disease patients
Source: PLoS One. 2018 Dec 27;13(12):e0209656. doi: 10.1371/journal.pone.0209656 (PMC6307755; doi:10.1371/journal.pone.0209656)
Supplement: S2 Table — Differentially methylated regions as found for CD vs non-CD (Tab 1), CD-inflamed vs CD-non-inflamed (Tab 2), and CD-stenotic vs CD-non-inflamed (Tab 3). Columns represent the coordinates of the DMR, the number of CpGs encompassed, the Stouffer statistic that represents a summary significance statistic of the DMR, the mean methylation signal across the DMR, the Ensembl gene ID, the gene symbol, and a gene name. Tab 1: CD vs non-CD. Tab 2: INF vs NINF. Tab 3: STEN vs NINF. (XLSX) [file pone.0209656.s006.xlsx]

## Sheet: CDvNon_CD
Coordinates

## Sheet: INFvNINF
Coordinates

## Sheet: STENvNINF
Coordinates
