# Supplementary material for: A distinct epigenetic profile distinguishes stenotic from non-inflamed fibroblasts in the ileal mucosa of Crohn’s disease patients
Source: PLoS One. 2018 Dec 27;13(12):e0209656. doi: 10.1371/journal.pone.0209656 (PMC6307755; doi:10.1371/journal.pone.0209656)
Supplement: S3 Table — Columns represent the database, the gene set ID, the description of the gene set, the enrichment p-value, the BH-adjusted p-value, the number of genes within the set, the number of observed genes from the set, the average gene length of the genes within the set, the Entrez IDs for the genes located in the gene set. Tab 1: CD vs non-CD hypermethylated DMRs. Tab 2: CD vs non-CD hypomethylated DMRs. Tab 3: STEN vs NINF hypermethylated DMRs. Tab 4: STEN vs NINF hypomethylated DMRs. (XLSX) [file pone.0209656.s007.xlsx]

## Sheet: STENvNINF Hyper
Database

## Sheet: STENvNINF Hypo
Database
