# Supplementary material for: A distinct epigenetic profile distinguishes stenotic from non-inflamed fibroblasts in the ileal mucosa of Crohn’s disease patients
Source: PLoS One. 2018 Dec 27;13(12):e0209656. doi: 10.1371/journal.pone.0209656 (PMC6307755; doi:10.1371/journal.pone.0209656)
Supplement: S4 Table — Differentially expressed genes as found for the CD vs non-CD (Tab 1), CD-inflamed vs CD-non-inflamed (Tab 2), and CD-stenotic vs CD-non-inflamed (Tab 3). Columns represent the log2 fold change, the standard error of the log2 fold change, the Wald statistic, the p-value, the BH-adjusted p-value, the gene symbol, the Entrez ID, and the Ensembl gene ID. Tab 1: CD vs non-CD. Tab 2: INF vs NINF. Tab 3: STEN vs NINF. (XLSX) [file pone.0209656.s008.xlsx]

## Sheet: CDvNon_CD
Log2FC

## Sheet: INFvNINF
Log2FC

## Sheet: STENvNINF
Log2FC
