# Supplementary material for: A distinct epigenetic profile distinguishes stenotic from non-inflamed fibroblasts in the ileal mucosa of Crohn’s disease patients
Source: PLoS One. 2018 Dec 27;13(12):e0209656. doi: 10.1371/journal.pone.0209656 (PMC6307755; doi:10.1371/journal.pone.0209656)
Supplement: S6 Table — Columns represent the coordinates of the DMR, the associated gene name, the number of CpGs encompassed by the DMR, the Ensembl gene ID, the Entrez ID, the methylation-expression Pearson correlation coefficient alongside the 95% confidence intervals, the p-value of the correlation coefficient, the p-value of the DE analysis, and the p-value of the DMR analysis. (XLSX) [file pone.0209656.s010.xlsx]

## Sheet: DMEGs
Coordinates
