# Supplementary material for: A distinct epigenetic profile distinguishes stenotic from non-inflamed fibroblasts in the ileal mucosa of Crohn’s disease patients
Source: PLoS One. 2018 Dec 27;13(12):e0209656. doi: 10.1371/journal.pone.0209656 (PMC6307755; doi:10.1371/journal.pone.0209656)
Supplement: S7 Table — Tab 1: Network neighborhood-based entity sets (NESTs). Columns represent the p-value, the BH-adjusted p-value, the name of the center, the Entrez ID of the NEST, the size of the NEST, the effective size of the NEST, the Ensembl gene IDs of the DMEGs within the NEST, and the sources of the NEST. Tab 2: Pathway-based sets. Columns represent the p-value, the BH-adjusted p-value, the source database, the ID, the size of the gene set, the effective size of the gene set, and the Ensembl gene IDs of the DMEGs within the gene set. (XLSX) [file pone.0209656.s011.xlsx]

## Sheet: NESTs
p-value	q-value	centers_names	centers_entrez	size	effective_size	DMEGs_in_NEST	source
4.09613e-06	0.0404329	Elastin		473	316	ENSG00000197971; ENSG00000130203; ENSG00000077782; ENSG00000173175; ENSG00000153944; ENSG00000138829; ENSG00000160867; ENSG00000109610; ENSG00000187955; ENSG00000197766; ENSG00000145681	BIND; BioCarta; Biogrid; CORUM; DIP; HPRD; InnateDB; IntAct; MINT; Manual upload; MatrixDB; NetPath; PDB; PID; PhosphoPOINT; PhosphoSitePlus; Reactome; Spike
3.10828e-05	0.102422	ACAN; ACAN N-terminal fragment; ACAN C-terminal fragment		221	143	ENSG00000197971; ENSG00000130203; ENSG00000077782; ENSG00000197766; ENSG00000145681; ENSG00000160867; ENSG00000187955	BIND; BioCarta; Biogrid; CORUM; DIP; HPRD; InnateDB; IntAct; MINT; Manual upload; MatrixDB; NetPath; PDB; PID; PhosphoPOINT; PhosphoSitePlus; Reactome; Spike
4.65599e-05	0.102422	HAPLN1	1404	330	208	ENSG00000197971; ENSG00000130203; ENSG00000077782; ENSG00000197766; ENSG00000139329; ENSG00000145681; ENSG00000160867; ENSG00000187955	BIND; BioCarta; Biogrid; CORUM; DIP; HPRD; InnateDB; IntAct; MINT; Manual upload; MatrixDB; NetPath; PDB; PID; PhosphoPOINT; PhosphoSitePlus; Reactome; Spike
5.76345e-05	0.102422	HAVCR2	84868	690	346	ENSG00000131471; ENSG00000104043; ENSG00000130203; ENSG00000077782; ENSG00000134470; ENSG00000139329; ENSG00000138829; ENSG00000160867; ENSG00000162892; ENSG00000120875	BIND; BioCarta; Biogrid; CORUM; DIP; EHMN; HPRD; INOH; InnateDB; IntAct; MINT; MIPS-MPPI; Manual upload; NetPath; PDB; PDZBase; PID; PhosphoPOINT; PhosphoSitePlus; Reactome; Spike
7.51061e-05	0.102422	cytm_human	1474	664	432	ENSG00000164050; ENSG00000150995; ENSG00000104043; ENSG00000130203; ENSG00000197766; ENSG00000185565; ENSG00000036672; ENSG00000139329; ENSG00000139567; ENSG00000180198; ENSG00000162892	BIND; BioCarta; Biogrid; CORUM; DIP; EHMN; HPRD; HumanCyc; INOH; InnateDB; IntAct; KEGG; MINT; Manual upload; NetPath; PDB; PID; PhosphoPOINT; PhosphoSitePlus; Reactome; Spike
9.59508e-05	0.102422	RGS4	5999	901	444	ENSG00000171517; ENSG00000104043; ENSG00000130203; ENSG00000077782; ENSG00000173175; ENSG00000139329; ENSG00000197766; ENSG00000138829; ENSG00000160867; ENSG00000143248; ENSG00000120875	BIND; BioCarta; Biogrid; CORUM; DIP; EHMN; HPRD; HumanCyc; INOH; InnateDB; IntAct; KEGG; MINT; Manual upload; NetPath; PDB; PID; PhosphoPOINT; PhosphoSitePlus; Reactome; Spike
0.000105282	0.102422	ProMMP-9		220	120	ENSG00000077782; ENSG00000197766; ENSG00000185565; ENSG00000145681; ENSG00000160867; ENSG00000187955	BioCarta; Biogrid; CORUM; DIP; HPRD; InnateDB; IntAct; MINT; Manual upload; MatrixDB; NetPath; PID; PhosphoPOINT; PhosphoSitePlus; Reactome; Spike
0.000115357	0.102422	Collagen type XI fibril; Cleaved collagen type XI fibril		190	122	ENSG00000130203; ENSG00000077782; ENSG00000197766; ENSG00000145681; ENSG00000160867; ENSG00000187955	BIND; BioCarta; Biogrid; CORUM; DIP; HPRD; InnateDB; IntAct; MINT; Manual upload; MatrixDB; NetPath; PDB; PID; PhosphoPOINT; PhosphoSitePlus; Reactome; Spike
0.000117668	0.102422	MMP11	4320	575	377	ENSG00000164050; ENSG00000197971; ENSG00000130203; ENSG00000077782; ENSG00000197766; ENSG00000099260; ENSG00000138829; ENSG00000160867; ENSG00000187955; ENSG00000145681	BIND; BioCarta; Biogrid; CORUM; DIP; HPRD; INOH; InnateDB; IntAct; MINT; Manual upload; MatrixDB; NetPath; PDB; PID; PhosphoPOINT; PhosphoSitePlus; Reactome; Spike
0.000120674	0.102422	Cleaved collagen type XI fibril		192	123	ENSG00000130203; ENSG00000077782; ENSG00000197766; ENSG00000145681; ENSG00000160867; ENSG00000187955	BIND; BioCarta; Biogrid; CORUM; DIP; HPRD; InnateDB; IntAct; MINT; Manual upload; MatrixDB; NetPath; PDB; PID; PhosphoPOINT; PhosphoSitePlus; Reactome; Spike
0.000142005	0.102422	CD3G	917	3142	1898	ENSG00000104332; ENSG00000197971; ENSG00000131471; ENSG00000173175; ENSG00000036672; ENSG00000185008; ENSG00000160867; ENSG00000120875; ENSG00000134245; ENSG00000187955; ENSG00000104043; ENSG00000157637; ENSG00000134470; ENSG00000099260; ENSG00000143028; ENSG00000100321; ENSG00000171517; ENSG00000130203; ENSG00000197766; ENSG00000101265; ENSG00000164050; ENSG00000143248; ENSG00000138829; ENSG0000…	BIND; BioCarta; Biogrid; CORUM; DIP; DrugBank; EHMN; HPRD; HumanCyc; INOH; InnateDB; IntAct; KEGG; MINT; MIPS-MPPI; Manual upload; MatrixDB; NetPath; PDB; PDZBase; PID; PhosphoPOINT; PhosphoSitePlus; Reactome; Spike
0.000153289	0.102422	Unidentified protease		24	17	ENSG00000139329; ENSG00000185008; ENSG00000184347	Biogrid; DIP; HPRD; IntAct; PDB; PID; Reactome
0.000186572	0.102422	Collagen type XI fibril		282	190	ENSG00000130203; ENSG00000077782; ENSG00000197766; ENSG00000145681; ENSG00000160867; ENSG00000187955; ENSG00000120875	BIND; BioCarta; Biogrid; CORUM; DIP; EHMN; HPRD; InnateDB; IntAct; MINT; Manual upload; MatrixDB; NetPath; PDB; PID; PhosphoPOINT; PhosphoSitePlus; Reactome; Spike
0.000207278	0.102422	3x4Hyp-GlcGalHyl-COL3A1	100500837; 1281	1886	1256	ENSG00000171517; ENSG00000187955; ENSG00000197971; ENSG00000187720; ENSG00000104043; ENSG00000130203; ENSG00000077782; ENSG00000173175; ENSG00000153944; ENSG00000036672; ENSG00000139329; ENSG00000184347; ENSG00000160867; ENSG00000185650; ENSG00000162892; ENSG00000132386; ENSG00000120875; ENSG00000197766; ENSG00000064205	BIND; BioCarta; Biogrid; CORUM; DIP; EHMN; HPRD; INOH; InnateDB; IntAct; KEGG; MINT; MIPS-MPPI; Manual upload; MatrixDB; NetPath; PDB; PID; PhosphoPOINT; PhosphoSitePlus; Reactome; Spike
0.000213518	0.102422	SERPINB8	5271	1037	660	ENSG00000164050; ENSG00000150995; ENSG00000171517; ENSG00000104043; ENSG00000130203; ENSG00000077782; ENSG00000197766; ENSG00000099260; ENSG00000112541; ENSG00000138829; ENSG00000160867; ENSG00000101265; ENSG00000120875	BIND; BioCarta; Biogrid; CORUM; DIP; EHMN; HPRD; HumanCyc; INOH; InnateDB; IntAct; KEGG; MINT; MIPS-MPPI; Manual upload; MatrixDB; NetPath; PDB; PID; PhosphoPOINT; PhosphoSitePlus; Reactome; Spike
0.000222141	0.102422	CD3D	915	3209	1951	ENSG00000104332; ENSG00000197971; ENSG00000131471; ENSG00000173175; ENSG00000036672; ENSG00000185008; ENSG00000160867; ENSG00000120875; ENSG00000134245; ENSG00000150995; ENSG00000104043; ENSG00000157637; ENSG00000134470; ENSG00000099260; ENSG00000189184; ENSG00000100321; ENSG00000171517; ENSG00000130203; ENSG00000197766; ENSG00000109610; ENSG00000187955; ENSG00000151320; ENSG00000138829; ENSG0000…	BIND; BioCarta; Biogrid; CORUM; DIP; EHMN; HPRD; HumanCyc; INOH; InnateDB; IntAct; KEGG; MINT; MIPS-MPPI; Manual upload; MatrixDB; NetPath; PDB; PDZBase; PID; PhosphoPOINT; PhosphoSitePlus; Reactome; Spike
0.00022588	0.102422	Cleaved elastin		304	196	ENSG00000197971; ENSG00000130203; ENSG00000077782; ENSG00000197766; ENSG00000145681; ENSG00000160867; ENSG00000187955	BIND; BioCarta; Biogrid; CORUM; DIP; HPRD; InnateDB; IntAct; MINT; Manual upload; MatrixDB; NetPath; PDB; PID; PhosphoPOINT; PhosphoSitePlus; Reactome; Spike
0.00022658	0.102422	FCGR3A	2214	1222	664	ENSG00000164050; ENSG00000150995; ENSG00000131471; ENSG00000104043; ENSG00000130203; ENSG00000077782; ENSG00000197766; ENSG00000134470; ENSG00000185565; ENSG00000160867; ENSG00000101265; ENSG00000143028; ENSG00000120875	BIND; BioCarta; Biogrid; CORUM; DIP; DrugBank; EHMN; HPRD; HumanCyc; INOH; InnateDB; IntAct; KEGG; MINT; MIPS-MPPI; Manual upload; NetPath; PDB; PID; PhosphoPOINT; PhosphoSitePlus; Reactome; Spike
0.000230871	0.102422	CD79A	973	1508	854	ENSG00000164050; ENSG00000131471; ENSG00000104043; ENSG00000130203; ENSG00000077782; ENSG00000197766; ENSG00000134470; ENSG00000139329; ENSG00000138829; ENSG00000100321; ENSG00000160867; ENSG00000162892; ENSG00000101265; ENSG00000143028; ENSG00000120875	BIND; BioCarta; Biogrid; CORUM; DIP; EHMN; HPRD; HumanCyc; INOH; InnateDB; IntAct; KEGG; MINT; MIPS-MPPI; Manual upload; NetPath; PDB; PDZBase; PID; PINdb; PhosphoPOINT; PhosphoSitePlus; Reactome; Spike
0.000236823	0.102422	LAT2	7462	1161	667	ENSG00000164050; ENSG00000101265; ENSG00000171517; ENSG00000185008; ENSG00000104043; ENSG00000130203; ENSG00000077782; ENSG00000197766; ENSG00000134470; ENSG00000160867; ENSG00000187955; ENSG00000143028; ENSG00000120875	BIND; BioCarta; Biogrid; CORUM; DIP; EHMN; HPRD; HumanCyc; INOH; InnateDB; IntAct; KEGG; MINT; MIPS-MPPI; Manual upload; NetPath; PDB; PID; PhosphoPOINT; PhosphoSitePlus; Reactome; Spike
0.000240377	0.102422	MMP24(53-645)	10893	367	198	ENSG00000164050; ENSG00000171517; ENSG00000104043; ENSG00000099260; ENSG00000139329; ENSG00000138829; ENSG00000160867	BIND; BioCarta; Biogrid; CORUM; DIP; HPRD; INOH; InnateDB; IntAct; MINT; MatrixDB; PDB; PID; PhosphoSitePlus; Reactome; Spike
0.00026197	0.102422	MMP16	4325	693	416	ENSG00000164050; ENSG00000171517; ENSG00000104043; ENSG00000130203; ENSG00000197766; ENSG00000099260; ENSG00000139329; ENSG00000138829; ENSG00000160867; ENSG00000187955	BIND; BioCarta; Biogrid; CORUM; DIP; HPRD; INOH; InnateDB; IntAct; MINT; MatrixDB; NetPath; PDB; PID; PhosphoPOINT; PhosphoSitePlus; Reactome; Spike
0.00027635	0.102422	THRSP	7069	730	501	ENSG00000130203; ENSG00000077782; ENSG00000197766; ENSG00000036672; ENSG00000139329; ENSG00000139567; ENSG00000160867; ENSG00000180198; ENSG00000162892; ENSG00000120875; ENSG00000064205	BIND; BioCarta; Biogrid; CORUM; DIP; EHMN; HPRD; INOH; InnateDB; IntAct; KEGG; MINT; Manual upload; NetPath; PDB; PDZBase; PID; PINdb; PhosphoPOINT; PhosphoSitePlus; Reactome; Spike
0.000277853	0.102422	Collagen-IV.family; Collagen alpha-1(XVI) chain; Collagen alpha-1(XVI) chain N-term fragment; Collagen alpha-1(XVI) chain C-term fragment		145	92	ENSG00000077782; ENSG00000197766; ENSG00000187955; ENSG00000145681; ENSG00000160867	BioCarta; Biogrid; CORUM; DIP; HPRD; InnateDB; IntAct; MINT; Manual upload; MatrixDB; NetPath; PID; PhosphoPOINT; PhosphoSitePlus; Reactome; Spike
0.000278886	0.102422	GAS6(31-691)	2621	2062	1285	ENSG00000164050; ENSG00000197971; ENSG00000187720; ENSG00000104043; ENSG00000130203; ENSG00000077782; ENSG00000197766; ENSG00000134470; ENSG00000099260; ENSG00000036672; ENSG00000139329; ENSG00000138829; ENSG00000139567; ENSG00000160867; ENSG00000157637; ENSG00000171517; ENSG00000132386; ENSG00000120875; ENSG00000064205	BIND; BioCarta; Biogrid; CORUM; DIP; EHMN; HPRD; HumanCyc; INOH; InnateDB; IntAct; KEGG; MINT; MIPS-MPPI; Manual upload; MatrixDB; NetPath; PDB; PID; PhosphoPOINT; PhosphoSitePlus; Reactome; Spike
0.000285234	0.102422	AIFM3	150209	184	144	ENSG00000150995; ENSG00000130203; ENSG00000077782; ENSG00000185565; ENSG00000138829; ENSG00000184347	BIND; BioCarta; Biogrid; CORUM; EHMN; HPRD; HumanCyc; INOH; InnateDB; IntAct; KEGG; MINT; PID; PhosphoPOINT; Reactome; Spike
0.000292213	0.102422	Cleaved collagen type VI fibril		146	93	ENSG00000077782; ENSG00000197766; ENSG00000187955; ENSG00000145681; ENSG00000160867	BioCarta; Biogrid; CORUM; DIP; HPRD; InnateDB; IntAct; MINT; Manual upload; MatrixDB; NetPath; PID; PhosphoPOINT; PhosphoSitePlus; Reactome; Spike
0.000299754	0.102422	CTSO	1519	522	345	ENSG00000197971; ENSG00000185008; ENSG00000130203; ENSG00000077782; ENSG00000160867; ENSG00000157637; ENSG00000187955; ENSG00000120875; ENSG00000064205	BIND; BioCarta; Biogrid; DIP; EHMN; HPRD; INOH; InnateDB; IntAct; MINT; Manual upload; MatrixDB; NetPath; PDB; PID; PhosphoPOINT; PhosphoSitePlus; Reactome; Spike
0.000308723	0.102422	EDN1(53-90)	1906	2688	1634	ENSG00000197971; ENSG00000160867; ENSG00000099260; ENSG00000173175; ENSG00000139329; ENSG00000185008; ENSG00000167081; ENSG00000120875; ENSG00000150995; ENSG00000104043; ENSG00000077782; ENSG00000153944; ENSG00000138829; ENSG00000171517; ENSG00000130203; ENSG00000197766; ENSG00000187955; ENSG00000164050; ENSG00000151320; ENSG00000100321; ENSG00000162892; ENSG00000143248	BIND; BioCarta; Biogrid; CORUM; DIP; EHMN; HPRD; HumanCyc; INOH; InnateDB; IntAct; KEGG; MINT; MIPS-MPPI; Manual upload; MatrixDB; NetPath; PDB; PDZBase; PID; PhosphoPOINT; PhosphoSitePlus; Reactome; Spike
0.000311282	0.102422	LCN2	3934	2123	1296	ENSG00000185008; ENSG00000150995; ENSG00000171517; ENSG00000131471; ENSG00000130203; ENSG00000077782; ENSG00000197766; ENSG00000187720; ENSG00000036672; ENSG00000189184; ENSG00000169116; ENSG00000138449; ENSG00000187955; ENSG00000145681; ENSG00000160867; ENSG00000109610; ENSG00000101265; ENSG00000120875; ENSG00000139567	BIND; BioCarta; Biogrid; CORUM; DIP; EHMN; HPRD; HumanCyc; INOH; InnateDB; IntAct; KEGG; MINT; MIPS-MPPI; Manual upload; MatrixDB; NetPath; PDB; PID; PhosphoPOINT; PhosphoSitePlus; Reactome; Spike
0.000357427	0.112043	BGN	633	1757	1201	ENSG00000187955; ENSG00000185008; ENSG00000130203; ENSG00000099260; ENSG00000077782; ENSG00000173175; ENSG00000187720; ENSG00000153944; ENSG00000184347; ENSG00000036672; ENSG00000139329; ENSG00000138829; ENSG00000145681; ENSG00000160867; ENSG00000102683; ENSG00000180875; ENSG00000197766; ENSG00000139567	BIND; BioCarta; Biogrid; CORUM; DIP; EHMN; HPRD; INOH; InnateDB; IntAct; KEGG; MINT; MIPS-MPPI; Manual upload; MatrixDB; NetPath; PDB; PID; PhosphoPOINT; PhosphoSitePlus; Reactome; Spike
0.000363222	0.112043	CD79B	974	1256	697	ENSG00000164050; ENSG00000131471; ENSG00000130203; ENSG00000077782; ENSG00000197766; ENSG00000134470; ENSG00000139329; ENSG00000138829; ENSG00000160867; ENSG00000162892; ENSG00000101265; ENSG00000143028; ENSG00000120875	BIND; BioCarta; Biogrid; CORUM; DIP; EHMN; HPRD; HumanCyc; INOH; InnateDB; IntAct; KEGG; MINT; MIPS-MPPI; Manual upload; NetPath; PDB; PDZBase; PID; PhosphoPOINT; PhosphoSitePlus; Reactome; Spike
0.000394992	0.115797	Cleaved collagen type III fibril		239	153	ENSG00000077782; ENSG00000197766; ENSG00000139329; ENSG00000145681; ENSG00000160867; ENSG00000187955	BIND; BioCarta; Biogrid; CORUM; DIP; HPRD; InnateDB; IntAct; MINT; Manual upload; MatrixDB; NetPath; PDB; PID; PhosphoPOINT; PhosphoSitePlus; Reactome; Spike
0.000398854	0.115797	pdli2_human	64236	450	284	ENSG00000077782; ENSG00000197766; ENSG00000185650; ENSG00000139329; ENSG00000139567; ENSG00000160867; ENSG00000180198; ENSG00000120875	BIND; BioCarta; Biogrid; CORUM; DIP; EHMN; HPRD; INOH; InnateDB; IntAct; MINT; Manual upload; NetPath; PDB; PID; PINdb; PhosphoPOINT; PhosphoSitePlus; Reactome; Spike
0.00042572	0.120065	FBN1	2200	1474	1006	ENSG00000164050; ENSG00000187720; ENSG00000104043; ENSG00000130203; ENSG00000099260; ENSG00000173175; ENSG00000153944; ENSG00000139329; ENSG00000138829; ENSG00000145681; ENSG00000185008; ENSG00000109610; ENSG00000132386; ENSG00000187955; ENSG00000197766; ENSG00000139567	BIND; BioCarta; Biogrid; CORUM; DIP; HPRD; HumanCyc; INOH; InnateDB; IntAct; MINT; MIPS-MPPI; Manual upload; MatrixDB; NetPath; PDB; PDZBase; PID; PINdb; PhosphoPOINT; PhosphoSitePlus; Reactome; Spike
0.000448236	0.122904	Collagen alpha-1(XIV) chain; Collagen alpha-1(XIV) chain N-term fragment; Collagen alpha-1(XIV) chain C-term fragment		163	102	ENSG00000077782; ENSG00000197766; ENSG00000187955; ENSG00000145681; ENSG00000160867	BioCarta; Biogrid; CORUM; DIP; HPRD; InnateDB; IntAct; MINT; Manual upload; MatrixDB; NetPath; PID; PhosphoPOINT; PhosphoSitePlus; Reactome; Spike
0.000482789	0.1288	Ig lambda chain V-IV region Hil	28793	1282	718	ENSG00000164050; ENSG00000131471; ENSG00000104043; ENSG00000130203; ENSG00000077782; ENSG00000197766; ENSG00000134470; ENSG00000099260; ENSG00000160867; ENSG00000109610; ENSG00000101265; ENSG00000143028; ENSG00000120875	BIND; BioCarta; Biogrid; CORUM; DIP; DrugBank; EHMN; HPRD; HumanCyc; INOH; InnateDB; IntAct; KEGG; MINT; MIPS-MPPI; Manual upload; NetPath; PDB; PID; PhosphoPOINT; PhosphoSitePlus; Reactome; Spike
0.000512112	0.131833	Cleaved collagen type V fibril		168	105	ENSG00000077782; ENSG00000197766; ENSG00000187955; ENSG00000145681; ENSG00000160867	BioCarta; Biogrid; CORUM; DIP; HPRD; InnateDB; IntAct; MINT; Manual upload; MatrixDB; NetPath; PDB; PID; PhosphoPOINT; PhosphoSitePlus; Reactome; Spike
0.000520868	0.131833	Cleaved fibronectin matrix		351	225	ENSG00000197971; ENSG00000130203; ENSG00000197766; ENSG00000139329; ENSG00000145681; ENSG00000160867; ENSG00000187955	BIND; BioCarta; Biogrid; CORUM; DIP; HPRD; InnateDB; IntAct; MINT; Manual upload; MatrixDB; NetPath; PDB; PID; PhosphoPOINT; PhosphoSitePlus; Reactome; Spike
0.000560676	0.138361	Ig lambda chain V-II region TOG	3535; 28815	1445	827	ENSG00000164050; ENSG00000131471; ENSG00000104043; ENSG00000130203; ENSG00000077782; ENSG00000197766; ENSG00000134470; ENSG00000099260; ENSG00000189184; ENSG00000160867; ENSG00000109610; ENSG00000101265; ENSG00000143028; ENSG00000120875	BIND; BioCarta; Biogrid; CORUM; DIP; DrugBank; EHMN; HPRD; HumanCyc; INOH; InnateDB; IntAct; KEGG; MINT; MIPS-MPPI; Manual upload; NetPath; PDB; PID; PhosphoPOINT; PhosphoSitePlus; Reactome; Spike
0.000608553	0.139928	N4GlycoAsn-PalmS WNT1	7471	875	641	ENSG00000104332; ENSG00000145681; ENSG00000134245; ENSG00000099260; ENSG00000140807; ENSG00000180875; ENSG00000036672; ENSG00000160867; ENSG00000167081; ENSG00000214357; ENSG00000120875; ENSG00000138829	BIND; BioCarta; Biogrid; CORUM; DIP; EHMN; HPRD; HumanCyc; INOH; InnateDB; IntAct; MINT; MIPS-MPPI; Manual upload; NetPath; PDB; PID; PhosphoPOINT; PhosphoSitePlus; Reactome; Spike
0.000625129	0.139928	scub3_human	222663	358	232	ENSG00000077782; ENSG00000197766; ENSG00000139329; ENSG00000139567; ENSG00000160867; ENSG00000187955; ENSG00000145681	BIND; BioCarta; Biogrid; CORUM; DIP; HPRD; INOH; InnateDB; IntAct; MINT; Manual upload; MatrixDB; NetPath; PDB; PID; PhosphoPOINT; PhosphoSitePlus; Reactome; Spike
0.000626795	0.139928	p-5Y-LAT-2	27040	3790	2337	ENSG00000151572; ENSG00000197971; ENSG00000131471; ENSG00000036672; ENSG00000139329; ENSG00000139567; ENSG00000185008; ENSG00000160867; ENSG00000120875; ENSG00000150995; ENSG00000104043; ENSG00000077782; ENSG00000134470; ENSG00000099260; ENSG00000143028; ENSG00000100321; ENSG00000171517; ENSG00000130203; ENSG00000197766; ENSG00000187955; ENSG00000101265; ENSG00000164050; ENSG00000167995; ENSG0000…	BIND; BioCarta; Biogrid; CORUM; DIP; DrugBank; EHMN; HPRD; HumanCyc; INOH; InnateDB; IntAct; KEGG; MINT; MIPS-MPPI; Manual upload; MatrixDB; NetPath; PDB; PDZBase; PID; PINdb; PhosphoPOINT; PhosphoSitePlus; Reactome; Spike
0.000630213	0.139928	GBX2	2637	56	27	ENSG00000104332; ENSG00000140807; ENSG00000134245	BIND; BioCarta; Biogrid; HPRD; Manual upload; NetPath; PID; PhosphoPOINT; PhosphoSitePlus; Reactome; Spike
0.000647267	0.139928	TXK	7294	1505	839	ENSG00000164050; ENSG00000171517; ENSG00000131471; ENSG00000130203; ENSG00000077782; ENSG00000197766; ENSG00000134470; ENSG00000099260; ENSG00000036672; ENSG00000160867; ENSG00000162892; ENSG00000101265; ENSG00000143028; ENSG00000120875	BIND; BioCarta; Biogrid; CORUM; DIP; EHMN; HPRD; HumanCyc; INOH; InnateDB; IntAct; KEGG; MINT; MIPS-MPPI; Manual upload; MatrixDB; NetPath; PDB; PID; PhosphoPOINT; PhosphoSitePlus; Reactome; Spike
0.000655645	0.139928	ITGA5(42-894)	3678	3203	2090	ENSG00000104332; ENSG00000197971; ENSG00000160867; ENSG00000099260; ENSG00000036672; ENSG00000139329; ENSG00000145681; ENSG00000185008; ENSG00000120875; ENSG00000134245; ENSG00000150995; ENSG00000104043; ENSG00000184347; ENSG00000153944; ENSG00000100321; ENSG00000171517; ENSG00000130203; ENSG00000197766; ENSG00000101265; ENSG00000158023; ENSG00000187955; ENSG00000185565; ENSG00000138829; ENSG0000…	BIND; BioCarta; Biogrid; CORUM; DIP; EHMN; HPRD; HumanCyc; INOH; InnateDB; IntAct; KEGG; MINT; MIPS-MPPI; Manual upload; MatrixDB; NetPath; PDB; PDZBase; PID; PhosphoPOINT; PhosphoSitePlus; Reactome; Spike
0.000674608	0.139928	Cleaved fibrillin-1		366	235	ENSG00000130203; ENSG00000077782; ENSG00000197766; ENSG00000139329; ENSG00000145681; ENSG00000160867; ENSG00000187955	BIND; BioCarta; Biogrid; CORUM; DIP; HPRD; InnateDB; IntAct; MINT; Manual upload; MatrixDB; NetPath; PDB; PID; PhosphoPOINT; PhosphoSitePlus; Reactome; Spike
0.000680431	0.139928	OSCAR	126014	1576	945	ENSG00000185008; ENSG00000150995; ENSG00000171517; ENSG00000131471; ENSG00000104043; ENSG00000130203; ENSG00000077782; ENSG00000197766; ENSG00000187720; ENSG00000187955; ENSG00000145681; ENSG00000160867; ENSG00000101265; ENSG00000120875; ENSG00000139567	BIND; BioCarta; Biogrid; CORUM; DIP; EHMN; HPRD; HumanCyc; INOH; InnateDB; IntAct; KEGG; MINT; Manual upload; MatrixDB; NetPath; PDB; PID; PhosphoPOINT; PhosphoSitePlus; Reactome; Spike
0.000757925	0.151539	NODAL	4838	487	313	ENSG00000164050; ENSG00000134245; ENSG00000197766; ENSG00000099260; ENSG00000180875; ENSG00000139567; ENSG00000120875; ENSG00000138829	BIND; BioCarta; Biogrid; CORUM; DIP; EHMN; HPRD; HumanCyc; INOH; InnateDB; IntAct; MINT; PDB; PID; PhosphoPOINT; PhosphoSitePlus; Reactome; Spike
0.000806536	0.151539	SGSH	6448	424	316	ENSG00000104043; ENSG00000130203; ENSG00000077782; ENSG00000154930; ENSG00000160867; ENSG00000157637; ENSG00000132386; ENSG00000187955	BIND; Biogrid; CORUM; DIP; HPRD; InnateDB; IntAct; KEGG; MINT; MIPS-MPPI; PDB; PID; PhosphoPOINT; Reactome; Spike
0.000819569	0.151539	ccl7_human	6354	1017	570	ENSG00000171517; ENSG00000130203; ENSG00000197766; ENSG00000189184; ENSG00000169116; ENSG00000139329; ENSG00000145681; ENSG00000160867; ENSG00000109610; ENSG00000162892; ENSG00000187955	BIND; BioCarta; Biogrid; CORUM; DIP; HPRD; HumanCyc; InnateDB; IntAct; MINT; Manual upload; MatrixDB; NetPath; PDB; PID; PhosphoPOINT; PhosphoSitePlus; Reactome; Spike
0.000846167	0.151539	HOXC6	3223	742	483	ENSG00000104043; ENSG00000077782; ENSG00000197766; ENSG00000139329; ENSG00000139567; ENSG00000160867; ENSG00000180198; ENSG00000162892; ENSG00000120875; ENSG00000064205	BIND; BioCarta; Biogrid; CORUM; DIP; EHMN; HPRD; INOH; InnateDB; IntAct; MINT; Manual upload; NetPath; PDB; PDZBase; PID; PINdb; PhosphoPOINT; PhosphoSitePlus; Reactome; Spike
0.000852544	0.151539	G alpha i; GPCR	2770; 2771; 7855; 8325; 136; 135; 134; 6608; 8324; 7976; 8321; 8323; 8322; 1814; 1815; 1816; 8326; 3579; 140; 1812; 1813; 3577; 186; 185; 2911; 2912; 2913; 2914; 2915; 2916; 2917; 2918; 57413; 11211; 2535	446	177	ENSG00000134245; ENSG00000171517; ENSG00000173175; ENSG00000139329; ENSG00000143869; ENSG00000143248	BioCarta; Biogrid; CORUM; HPRD; INOH; InnateDB; IntAct; MINT; Manual upload; NetPath; PID; PhosphoPOINT; PhosphoSitePlus; Reactome; Spike
0.000855129	0.151539	GNRHR	2798	1588	863	ENSG00000150995; ENSG00000171517; ENSG00000104043; ENSG00000130203; ENSG00000077782; ENSG00000197766; ENSG00000143248; ENSG00000036672; ENSG00000139329; ENSG00000145681; ENSG00000160867; ENSG00000187955; ENSG00000173175; ENSG00000138829	BIND; BioCarta; Biogrid; CORUM; DIP; HPRD; HumanCyc; INOH; InnateDB; IntAct; MINT; MIPS-MPPI; Manual upload; MatrixDB; NetPath; PDB; PDZBase; PID; PhosphoPOINT; PhosphoSitePlus; Reactome; Spike
0.000859693	0.151539	IGLL1	3543	966	484	ENSG00000197971; ENSG00000104043; ENSG00000148450; ENSG00000077782; ENSG00000169116; ENSG00000100321; ENSG00000160867; ENSG00000109610; ENSG00000132386; ENSG00000187955	BIND; BioCarta; Biogrid; CORUM; DIP; HPRD; INOH; InnateDB; IntAct; MINT; MIPS-MPPI; Manual upload; NetPath; PDB; PID; PhosphoPOINT; PhosphoSitePlus; Reactome; Spike
0.000871844	0.151539	BEST2; ANO4; ANO2; ANO9; ANO7; BEST3; BEST4	338440; 144453; 121601; 266675; 50636; 54831; 57101	113	68	ENSG00000151572; ENSG00000197766; ENSG00000130203; ENSG00000167995	Biogrid; HPRD; HumanCyc; IntAct; PID; Reactome; Spike
0.000901349	0.151539	MMP15	4324	794	487	ENSG00000164050; ENSG00000171517; ENSG00000104043; ENSG00000130203; ENSG00000197766; ENSG00000099260; ENSG00000139329; ENSG00000138829; ENSG00000160867; ENSG00000187955	BIND; BioCarta; Biogrid; CORUM; DIP; HPRD; INOH; InnateDB; IntAct; MINT; Manual upload; MatrixDB; NetPath; PDB; PID; PhosphoPOINT; PhosphoSitePlus; Reactome; Spike
0.00090953	0.151539	TIMP1	7076	2094	1298	ENSG00000164050; ENSG00000187720; ENSG00000145681; ENSG00000185008; ENSG00000130203; ENSG00000077782; ENSG00000197766; ENSG00000134470; ENSG00000036672; ENSG00000139329; ENSG00000100321; ENSG00000160867; ENSG00000132386; ENSG00000139567; ENSG00000197971; ENSG00000187955; ENSG00000171517; ENSG00000064205	BIND; BioCarta; Biogrid; CORUM; DIP; HPRD; HumanCyc; INOH; InnateDB; IntAct; MINT; Manual upload; MatrixDB; NetPath; PDB; PID; PhosphoPOINT; PhosphoSitePlus; Reactome; Spike
0.000946531	0.151539	GNA12	2768	2021	1191	ENSG00000164050; ENSG00000185008; ENSG00000197971; ENSG00000131471; ENSG00000104043; ENSG00000130203; ENSG00000099260; ENSG00000077782; ENSG00000173175; ENSG00000153944; ENSG00000139329; ENSG00000197766; ENSG00000138829; ENSG00000160867; ENSG00000171517; ENSG00000143248; ENSG00000120875	BIND; BioCarta; Biogrid; CORUM; DIP; EHMN; HPRD; HumanCyc; INOH; InnateDB; IntAct; KEGG; MINT; MIPS-MPPI; Manual upload; MatrixDB; NetPath; PDB; PDZBase; PID; PhosphoPOINT; PhosphoSitePlus; Reactome; Spike
0.00095115	0.151539	SOST		61	31	ENSG00000104332; ENSG00000140807; ENSG00000134245	BIND; BioCarta; Biogrid; HPRD; Manual upload; NetPath; PID; PhosphoPOINT; PhosphoSitePlus; Reactome; Spike
0.000972417	0.151539	CTSK	1513	879	582	ENSG00000197971; ENSG00000185008; ENSG00000130203; ENSG00000077782; ENSG00000197766; ENSG00000139329; ENSG00000145681; ENSG00000160867; ENSG00000157637; ENSG00000187955; ENSG00000120875	BIND; BioCarta; Biogrid; CORUM; DIP; EHMN; HPRD; INOH; InnateDB; IntAct; MINT; Manual upload; MatrixDB; NetPath; PDB; PID; PhosphoPOINT; PhosphoSitePlus; Reactome; Spike

## Sheet: Pathways
p-value	q-value	pathway	database	ID	size	effective_size	DMEGs_pathway
0.000996592	0.112702	Signaling by GPCR	Reactome	R-HSA-372790	1310	425	ENSG00000164050; ENSG00000134245; ENSG00000150995; ENSG00000171517; ENSG00000077782; ENSG00000173175; ENSG00000112541; ENSG00000160867; ENSG00000143248; ENSG00000120875
0.00301985	0.112702	Axon guidance - Homo sapiens (human)	KEGG	path:hsa04360	177	134	ENSG00000164050; ENSG00000184347; ENSG00000143869; ENSG00000153993; ENSG00000185008
0.00365481	0.112702	Axon guidance	Reactome	R-HSA-422475	487	345	ENSG00000164050; ENSG00000185008; ENSG00000145362; ENSG00000077782; ENSG00000133392; ENSG00000160867; ENSG00000184347; ENSG00000120875
0.00399261	0.112702	Statin Pathway	Wikipathways	WP430	31	13	ENSG00000154930; ENSG00000130203
0.00399261	0.112702	cGMP effects	Reactome	R-HSA-418457	18	13	ENSG00000150995; ENSG00000112541
0.00532382	0.112702	Nitric oxide stimulates guanylate cyclase	Reactome	R-HSA-392154	25	15	ENSG00000150995; ENSG00000112541
0.00546614	0.112702	Proteoglycans in cancer - Homo sapiens (human)	KEGG	path:hsa05205	205	154	ENSG00000139329; ENSG00000077782; ENSG00000150995; ENSG00000134245; ENSG00000145362
0.00605554	0.112702	Histidine metabolism	EHMN	Histidine metabolism	35	16	ENSG00000139209; ENSG00000131471
0.00672453	0.112702	GPCR signaling-G alpha i	INOH	None	262	102	ENSG00000134245; ENSG00000173175; ENSG00000143869; ENSG00000143248
0.00672453	0.112702	GPCR signaling-pertussis toxin	INOH	None	262	102	ENSG00000134245; ENSG00000173175; ENSG00000143869; ENSG00000143248
0.00672453	0.112702	Wnt signaling pathway - Homo sapiens (human)	KEGG	path:hsa04310	143	102	ENSG00000132386; ENSG00000134245; ENSG00000140807; ENSG00000104332
0.00683044	0.112702	Syndecan-3-mediated signaling events	PID	syndecan_3_pathway	26	17	ENSG00000077782; ENSG00000160867
0.00847348	0.113838	GPCR signaling-cholera toxin	INOH	None	270	109	ENSG00000134245; ENSG00000173175; ENSG00000143869; ENSG00000143248
0.00902305	0.113838	GPCR signaling-G alpha s Epac and ERK	INOH	None	272	111	ENSG00000134245; ENSG00000173175; ENSG00000143869; ENSG00000143248
0.00952815	0.113838	GPCR downstream signaling	Reactome	R-HSA-388396	1028	247	ENSG00000164050; ENSG00000150995; ENSG00000171517; ENSG00000173175; ENSG00000112541; ENSG00000143248
0.00959548	0.113838	GPCR signaling-G alpha q	INOH	None	274	113	ENSG00000134245; ENSG00000143248; ENSG00000143869; ENSG00000150995
